# Supplementary material for: M-Batches to Simulate Luminal and Mucosal Human Gut Microbial Ecosystems: A Case Study of the Effects of Coffee and Green Tea
Source: Microorganisms. 2024 Jan 23;12(2):236. doi: 10.3390/microorganisms12020236 (PMC10891782; doi:10.3390/microorganisms12020236)
Supplement: Supplementary file 1 [file microorganisms-12-00236-s001.zip]

Archive with 1 entries (1 files):
- microorganisms-2789769-supplementary.pdf
